# Supplementary material for: Real-world data on tolerability of COVID-19 vaccination in patients with rheumatoid arthritis based on patient-reported outcomes
Source: Rheumatol Adv Pract. 2024 Sep 5;8(4):rkae111. doi: 10.1093/rap/rkae111 (PMC11398971; doi:10.1093/rap/rkae111)
Supplement: rkae111_Supplementary_Data [file rkae111_supplementary_data.zip]

Archive with 2 entries (2 files):
- 24-032 Supplementary Data S1 - Questionnaire.pdf
- 24-032 Supplementary Figures.docx
